# Supplementary material for: Rapid identification and subsequent contextualization of an outbreak of methicillin-resistant Staphylococcus aureus in a neonatal intensive care unit using nanopore sequencing
Source: Microb Genom. 2024 Jul 5;10(7):001273. doi: 10.1099/mgen.0.001273 (PMC11316549; doi:10.1099/mgen.0.001273)
Supplement: Uncited Supplementary Material 2. [file mgen-10-01273-s002.xlsx]

## Sheet: Key
Key to Supplementary Tables
Supplementary Table S1. Whole-genome sequences of 15 Staphylococcus aureus samples used in this investigation: Metadata
Supplementary Table S2. Selected major genomic elements in Methicillin-resistant Staphylococcus aureus sequence type (ST)97, strain 23MR1425
Supplementary Table S3. Nanopore quality control metrics for the 15 Staphylococcus aureus genomes
Supplementary Table S4. Assembly metrics for 15 Staphylococcus aureus genomes
Supplementary Table S5. Assembly metrics for 492 global ST97 strains
Supplementary Table S6. Putative recombinogenic regions in a subset of Clade 1.1 Staphylococcus aureus ST97
Supplementary Table S7. Staphylococcus aureus ST97 BEAST analysis results summary
Supplementary Table S8. Illumina quality control metrics for the 15 Staphylococcus aureus genomes

## Sheet: Table S1
Supplementary Table S1. Whole-genome sequences of 15 Staphylococcus aureus samples used in this investigation: Metadata
WRH ID	ESR ID	MLST	spa type	SCCmec	Facility	Location	Collection date	Host	Clinical presentation	Anatomical site	Bio Project ID	BioSample	Illumina SRA	Illumina Megabases	Nanopore SRA	Nanopore Megabases
sa220609barcode87	-	ST97	t267	-	Wellington Hospital	NICU	2022-05-23	Human	Possible pneumonia	ET secretions	PRJNA1046639	SAMN38504042	-	-	SRR26992891	157.3
sa230215barcode55	23MR1424	ST97	-	-	Wellington Hospital	NICU	2023-02-11	Human	Eye discharge	Eye swab	PRJNA1046639	SAMN38504043	SRR26992890	200.27	SRR26992879	77.75
sa230627barcode06	23MR1425	ST97	t359	type IVa(2B)	Wellington Hospital	NICU	2023-06-15	Human	Eye discharge	Eye swab	PRJNA1046639	SAMN38504044	SRR26992869	291.91	SRR26992868	565.97
sa230705barcode18	23MR1426	ST97	t359	type_IVa(2B)	Wellington Hospital	NICU	2023-06-29	Human	Screening sample	Combined nose/axilla/umbilicus/perineum	PRJNA1046639	SAMN38504045	SRR26992867	216.15	SRR26992866	308.85
sa230705barcode20	23MR1434	ST97	t359	type_IVa(2B)	Wellington Hospital	NICU	2023-06-29	Human	Screening sample	Combined nose/axilla/umbilicus/perineum	PRJNA1046639	SAMN38504048	SRR26992888	247.46	SRR26992887	97.83
sa230705barcode21	23MR1427	ST97	t359	type_IVa(2B)	Wellington Hospital	NICU	2023-06-29	Human	Screening sample	Combined nose/axilla/umbilicus/perineum	PRJNA1046639	SAMN38504046	SRR26992865	300.71	SRR26992864	202.12
sa230705barcode22	23MR1428	ST97	t359	type_IVa(2B)	Wellington Hospital	NICU	2023-06-29	Human	Screening sample	Combined nose/axilla/umbilicus/perineum	PRJNA1046639	SAMN38504047	SRR26992863	462.63	SRR26992889	386.58
sa230711barcode81	23MR1429	ST97	t359	type_IVa(2B)	Wellington Hospital	NICU	2023-07-04	Human	Screening sample	Combined nose/axilla/umbilicus/perineum	PRJNA1046639	SAMN38504049	SRR26992886	424	SRR26992885	612.13
sa230711barcode83	23MR1430	ST97	t224	type_IVa(2B)	Wellington Hospital	NICU	2023-07-06	Human	Screening sample	Combined nose/axilla/umbilicus/perineum	PRJNA1046639	SAMN38504050	SRR26992884	340.3	SRR26992883	1095.52
sa230711barcode84	23MR1431	ST97	t359	type_IVa(2B)	Wellington Hospital	NICU	2023-07-06	Human	Screening sample	Combined nose/axilla/umbilicus/perineum	PRJNA1046639	SAMN38504051	SRR26992882	356.52	SRR26992881	608.72
sa230726barcode32	23MR1432	ST97	t359	type_IVa(2B)	Wellington Hospital	NICU	2023-07-12	Human	Screening sample	Combined nose/axilla/umbilicus/perineum	PRJNA1046639	SAMN38504052	SRR26992880	435.67	SRR26992878	131.03
sa230726barcode39	23MR1447	ST8746	t2	type_IVb(2B)	Wellington Hospital	NICU	2023-07-19	Human	Screening sample	Combined nose/axilla/umbilicus/perineum	PRJNA1046639	SAMN38504054	SRR26992875	281.55	SRR26992874	192.6
sa230726barcode41	23MR1448	ST30	t19	type_IVa(2B)	Wellington Hospital	NICU	2023-07-19	Human	Screening sample	Combined nose/axilla/umbilicus/perineum	PRJNA1046639	SAMN38504055	SRR26992873	511.88	SRR26992872	275.9
sa230726barcode42	23MR1433	ST97	t359	type_IVa(2B)	Wellington Hospital	NICU	2023-07-19	Human	Screening sample	Combined nose/axilla/umbilicus/perineum	PRJNA1046639	SAMN38504053	SRR26992877	402.55	SRR26992876	379.22
sa230726barcode43	23MR1449	ST8746	t2	type_IVb(2B)	Wellington Hospital	NICU	2023-07-22	Human	Screening sample	Combined nose/axilla/umbilicus/perineum	PRJNA1046639	SAMN38504056	SRR26992871	422.79	SRR26992870	238.3

## Sheet: Table S2
Supplementary Table S2. Selected major genomic elements in Methicillin-resistant Staphylococcus aureus sequence type (ST)97, strain 23MR1425
Category	Gene name	Gene product	Function	Location	Position
Antibiotic resistance	mecA	Penicillin-binding protein 2	Methicillin resistance	Chromosome (SCCmec)	39199..41205
	tet(38)	Major facilitator superfamily (MFS) antibiotic efflux pump	Tetracycline resistance	Chromosome	125673..127025
	norA	Major facilitator superfamily (MFS) antibiotic efflux pump	Fluoroquinolone resistance	Chromosome	726481..727647
	apH-Stph		Aminoglycoside resistance	Chromosome	1772256..1773056
	dha1	Bicyclomycin/chloramphenicol resistance-like MFS transporter	Chloramphenicol resistance	Chromosome	2467270..2468457
	blaR1	Beta lactamase	Penicillin resistance	Plasmid
	blaI	Beta lactamase	Penicillin resistance	Plasmid
	blaZ	Beta lactamase	Penicillin resistance	Plasmid
Virulence factors	aur	Aureolysin	Tissue destruction	Chromosome	2664964..2666493
	cap5A and cap5P	Capsular polysaccharide biosynthesis proteins	Immune evasion	Chromosome	141446..158014
	clfA	Fibrinogen binding proteins	Adhesion	Chromosome	832590..835223
	clfB	Fibrinogen binding proteins	Adhesion	Chromosome	2654952..2657891
	coa	Staphylocoagulase	Coagulation	Chromosome	238626..240776
	eta	Exfoliative toxin A	Scalded skin syndrome	Chromosome	1127651..1128598
	geh	Lipase	Lipid degradation	Chromosome	340646..342721
	hld	δ-Haemolysin	Haemolysis	Chromosome	2039735..2039869
	hlgA, hlgB and hlgC	γ-Haemolysin components	Haemolysis	Chromosome	2427065..2430523
	hysA	Hyaluronidase	Tissue invasion	Chromosome	2230343..2232790
	lukD and lukE	Leukotoxins	Immune evasion	Chromosome	1847352..1849257
	sak	Staphylokinase (protease III)	Clot dissolution	Bacteriophage	1982248..1982739
	spa	Immunoglobulin G-binding protein A	Immune evasion	Chromosome	96065..97567
	sspA	Serine protease	Tissue destruction	Chromosome	1950560..1950886
	sspB	Cysteine protease	Tissue destruction	Chromosome	1949363..1950529

## Sheet: Table S3
Supplementary Table S3. Nanopore quality control metrics for the 15 Staphylococcus aureus genomes
	Raw data												Quality control
WRH ID	Median read length	Median read quality	Number of reads	Read length N50	No. reads unclassified (%)	No. reads species #1 (%)	Species #1	No. reads species #2 (%)	Species #2	No. reads species #3 (%)	Species #3	Species #4	Median read length2	Median read quality2	Number of reads2	Read length N502
sa220609barcode87	865	12	91298	3281	1739 (1.90)	60259 (66.00)	Staphylococcus aureus	1599 (1.75)	Francisella halioticida	870 (0.95)	Escherichia coli		734	14.6	57443	2837
sa230215barcode55	1117	12.4	43772	2906	662 (1.51)	31509 (71.98)	Staphylococcus aureus	695 (1.59)	Francisella halioticida	430 (0.98)	Escherichia coli		1063	14	37061	2935
sa230627barcode06	3160	15.4	102227	10546	81 (0.08)	84998 (81.62)	Staphylococcus aureus	543 (0.52)	Clostridioides difficile	425 (0.41)	Staphylococcus roterodami		3489	17.6	74514	10667
sa230705barcode18	1076	11.7	202444	2115	16 (0.01)	137802 (67.70)	Staphylococcus aureus	1773 (0.87)	Staphylococcus epidermidis	1471 (0.72)	Staphylococcus roterodami		1025	14	143311	2129
sa230705barcode20	877	11	56273	3578	115 (0.20)	36846 (65.48)	Staphylococcus aureus	637 (1.13)	Staphylococcus epidermidis	385 (0.68)	Staphylococcus roterodami		831	14.5	42495	4862
sa230705barcode21	1117	11.8	123811	2328	13 (0.01)	85922 (68.99)	Staphylococcus aureus	1045 (0.84)	Francisella halioticida	863 (0.69)	Staphylococcus roterodami		1054	14.1	90593	2326
sa230705barcode22	1302	12	199113	2870	37 (0.02)	143064 (71.33)	Staphylococcus aureus	2423 (1.21)	Staphylococcus epidermidis	1327 (0.66)	Staphylococcus roterodami		1238	14.1	144740	2833
sa230711barcode81	3670	14.2	99621	11416	21 (0.02)	84148 (82.84)	Staphylococcus aureus	2441 (2.4)	Staphylococcus epidermidis	432 (0.43)	Staphylococcus hominis		4070	16.4	52349	11571
sa230711barcode83	2902	13.9	241317	7830	6 (0.01)	206009 (84.10)	Staphylococcus aureus	1047 (0.43)	Staphylococcus roterodami	922 (0.38)	Staphylococcus schweitzeri		3303	16.3	121758	8048
sa230711barcode84	4300	14.3	82291	13974	9 (0.01)	70577 (83.95)	Staphylococcus aureus	2477 (2.95)	Staphylococcus epidermidis	304 (0.36)	Staphylococcus hominis		5074	16.3	43667	14168
sa230726barcode32	3645	15.4	21309	12331	14 (0.06)	16967 (78.25)	Staphylococcus aureus	866 (3.99)	Staphylococcus epidermidis	177 (0.82)	Clostridioides difficile		3664	17.7	15392	12570
sa230726barcode39	3477	15.5	29679	13192	141 (0.48)	26541 (89.43)	Staphylococcus aureus	351 (1.18)	Staphylococcus haemolyticus	225 (0.76)	Clostridioides difficile		3941	17.8	21862	13392
sa230726barcode41	2675	15.1	62334	8003	173 (0.28)	59114 (94.83)	Staphylococcus aureus	251 (0.4)	Clostridioides difficile	216 (0.35)	Escherichia coli		3029	17.6	44875	8189
sa230726barcode42	3670	15.6	58431	12652	35 (0.06)	47446 (79.63)	Staphylococcus aureus	2033 (3.41)	Staphylococcus epidermidis	323 (0.54)	Staphylococcus haemolyticus		3813	17.7	43500	12885
sa230726barcode43	1967	14.9	66960	6768	107 (0.16)	58733 (87.71)	Staphylococcus aureus	192 (0.29)	Clostridioides difficile	120 (0.18)	Staphylococcus roterodami		2186	17.7	48278	7041

## Sheet: Table S4
Supplementary Table S4. Assembly metrics for 15 Staphylococcus aureus genomes
	Chromosome de novo assembly										Plasmid A						Plasmid B
WRH ID	Coverage2	MLST	spa type	SCCmec	AMR genes2	No. contigs	Largest contig (base pairs)	Total length (base pairs)2	GC (%)2	Column3	Coverage	Type	AMR genes	Total length (base pairs)	GC (%)	Column1	Coverage3	Type2	AMR genes3	Total length (base pairs)3	GC (%)3
sa220609barcode87	24x (0 to 63x)	ST97	t267	-	tet(38); norA; aph-Stph; dha1	1	2743543	2743543	32.86		-	-	-	-	-		-	-	-	-	-
sa230215barcode55		ST97		-	tet(38); norA; aph-Stph; dha1	41	223950	2709316	32.88		33x (8 to 59x)	rep20	blaZ; blaR1; blaI	20396	28.08		-	-	-	-	-
sa230627barcode06	138x (21 to 1113x)	ST97	t359	type IVa(2B)	mecA; tet(38); norA; aph-Stph; dha1	1	2753172	2753172	32.86		304x (0 to 1097x)	rep20	blaZ; blaR1; blaI	39681	28.06		-	-	-	-	-
sa230705barcode18	55x (0 to 158x)	ST97	t359	type_IVa(2B)	mecA; tet(38); norA; aph-Stph; dha1	1	2751880	2751880	32.86		111x (33 to 1581x)	rep20	blaZ; blaR1; blaI	20284	28.08		502x (32 to 842x)	-	-	5244	30.85
sa230705barcode20	23x (0 to 138x)	ST97	t359	type_IVa(2B)	mecA; tet(38); norA; aph-Stph; dha1	1	2752931	2752931	32.86		109x (50 to 964x)	rep20	blaZ; blaR1; blaI	20403	28.13		442x (277 to 559x)	-	-	3567	30.42
sa230705barcode21	35x (0 to 562x)	ST97	t359	type_IVa(2B)	mecA; tet(38); norA; aph-Stph; dha1	5	1770604	2744739	32.86		80x (28 to 437x)	rep20	blaZ; blaR1; blaI	20345	28.12		74x (0 to 261x)	-	-	5955	30.28
sa230705barcode22	72x (0 to 211x)	ST97	t359	type_IVa(2B)	mecA; tet(38); norA; aph-Stph; dha1	1	2752933	2752933	32.86		140x (47 to 2667x)	rep20	blaZ; blaR1; blaI	20403	28.13		1265x (612 to 1567x)	-	-	3563	30.4
sa230711barcode81	106x (8 to 623x)	ST97	t359	type_IVa(2B)	mecA; tet(38); norA; aph-Stph; dha1	1	2753275	2753275	32.86		175x (0 to 602x)	rep20	blaZ; blaR1; blaI	40190	28.05		1190x (726 to 1722x)	-	-	3567	30.42
sa230711barcode83	180x (14 to 988x)	ST97	t224	type_IVa(2B)	mecA; tet(38); norA; aph-Stph; dha1	1	2758763	2758763	32.86		604x (182 to 800x)	rep24a	blaZ; blaR1; blaI	38026	29.94		927x (378 to 1128x)	rep20	blaZ; blaR1; blaI	20403	28.14
sa230711barcode84	106x (6 to 727x)	ST97	t359	type_IVa(2B)	mecA; tet(38); norA; aph-Stph; dha1	1	2753275	2753275	32.86		404x (0 to 1837x)	rep20	blaZ; blaR1; blaI	39966	28.06		-	-	-	-	-
sa230726barcode32	30x (2 to 357x)	ST97	t359	type_IVa(2B)	mecA; tet(38); norA; aph-Stph; dha1	1	2753277	2753277	32.86		140x (0 to 378x)	rep20	blaZ; blaR1; blaI	40254	28.03		382x (0 to 707x)	-	-	6082	30.43
sa230726barcode39	47x (8 to 1109x)	Novel	t2	type_IVb(2B)	mecA; tet(38); norA; aph-Stph; blaZ; blaR1; blaI; fosB; dha1	1	2768816	2768816	32.83		295x (159 to 610x)	rep20	-	25562	29.37		-	-	-	-	-
sa230726barcode41	65x (8 to 113x)	ST30	t19	type_IVa(2B)	mecA; tet(38); norA; aph-Stph; fosB; dha1; dfrG	1	2810148	2810148	32.88		515x (127 to 657x)	rep5a	blaZ; blaR1; blaI	20728	28.34		-	-	-	-	-
sa230726barcode42	91x (15 to 790x)	ST97	t359	type_IVa(2B)	mecA; tet(38); norA; aph-Stph; dha1	1	2753272	2753272	32.86		279x (0 to 848x)	rep20	blaZ; blaR1; blaI	39620	28.07		866x (76 to 1714x)	-	-	6220	30.53
sa230726barcode43	59x (8 to 976x)	Novel	t2	type_IVb(2B)	mecA; tet(38); norA; aph-Stph; blaZ; blaR1; blaI; fosB; dha1	1	2768817	2768817	32.83		232x (111 to 658x)	rep20	-	25562	29.37		-	-	-	-	-

## Sheet: Table S5
Supplementary Table S5. Assembly metrics for 492 global ST97 strains
ID	Country	Host	No. contigs	No. contigs (min=1,000)	Largest contig (base pairs)	Chromosome length (base pairs)	GC (%)	N50	Bio Project ID	BioSample
CP029629.1	Ireland	Bovine	1	1	2808798	2808798	32.8	2808798	PRJNA472941	SAMN09254008
CP046476.1	Switzerland	Human	1	1	2730873	2730873	32.88	2730873	PRJNA591785	SAMN13388595
CP062400.1	United States	Human	1	1	2744744	2744744	32.87	2744744	PRJNA626345	SAMN15567989
CP062418.1	United States	Human	1	1	2743409	2743409	32.87	2743409	PRJNA626345	SAMN15567932
CP062420.1	United States	Human	1	1	2743582	2743582	32.87	2743582	PRJNA626345	SAMN15567910
CP127605.1	Australia	Human	1	1	2749575	2749575	32.86	2749575	PRJNA914892	SAMN32360929
ERS072987	United Kingdom	Human	18	16	797618	2738515	32.69	655307	PRJEB2756	SAMEA1464469
ERS073182	United Kingdom	Human	21	18	744859	2779535	32.73	234692	PRJEB2756	SAMEA1464470
ERS365753	United States	-	21	18	672564	2745299	32.74	426726	PRJEB1915	SAMEA2236419
ERS365757	United States	-	14	13	656112	2722002	32.7	434817	PRJEB1915	SAMEA2236423
ERS365759	United States	-	11	10	1229337	2714956	32.73	672333	PRJEB1915	SAMEA2236425
ERS410725	United States	-	20	17	704546	2726989	32.69	431245	PRJEB1915	SAMEA2384400
ERS410827	United States	-	15	14	826464	2735577	32.69	351947	PRJEB1915	SAMEA2384502
ERS410828	United States	-	16	14	882736	2741110	32.69	799326	PRJEB1915	SAMEA2384503
ERS411188	United States	-	13	11	972989	2766477	32.71	840279	PRJEB1915	SAMEA2384863
ERS432124	United States	-	13	11	864907	2775477	32.75	404370	PRJEB1915	SAMEA2445584
ERS432210	United States	-	14	13	1093023	2741838	32.69	444572	PRJEB1915	SAMEA2445670
SAMEA10030815	France	Human	19	18	796716	2733815	32.7	258930	PRJEB48298	SAMEA10030815
SAMEA10030888	France	Human	23	22	335023	2723847	32.71	237563	PRJEB48298	SAMEA10030888
SAMEA10030895	France	Human	17	17	706524	2712173	32.72	654210	PRJEB48298	SAMEA10030895
SAMEA10030898	France	Human	43	42	280477	2703789	32.73	131196	PRJEB48298	SAMEA10030898
SAMEA103891219	France	Human	20	19	444037	2723769	32.64	365339	PRJEB13165	SAMEA103891219
SAMEA104016626	Viet Nam	Human	20	17	797878	2706451	32.68	654577	PRJEB20251	SAMEA104016626
SAMEA104188080	Germany	Human	40	38	392445	2797610	32.69	120246	PRJEB21991	SAMEA104188080
SAMEA104188304	Germany	Human	38	33	419928	2810480	32.68	192442	PRJEB21991	SAMEA104188304
SAMEA104188314	Germany	Human	21	17	798080	2716833	32.71	604077	PRJEB21991	SAMEA104188314
SAMEA104197088	United Kingdom	Human	22	20	549425	2797871	32.7	226367	PRJEB11177	SAMEA104197088
SAMEA104197152	United Kingdom	Human	22	21	444511	2793609	32.68	225171	PRJEB11177	SAMEA104197152
SAMEA104197157	United Kingdom	Human	21	21	446446	2748895	32.66	225122	PRJEB11177	SAMEA104197157
SAMEA104317320	Australia	Human	19	18	667245	2719567	32.7	281450	PRJEB27932	SAMEA104317320
SAMEA104317321	Australia	Human	40	38	419778	2715396	32.71	120897	PRJEB27932	SAMEA104317321
SAMEA104452113	Germany	Human	38	37	298110	2757291	32.68	128986	PRJEB23208	SAMEA104452113
SAMEA104452124	Germany	Human	43	41	283329	2741951	32.69	147976	PRJEB23208	SAMEA104452124
SAMEA104452135	Germany	Human	27	23	503694	2750850	32.69	283548	PRJEB23208	SAMEA104452135
SAMEA104452169	Germany	Human	78	70	233101	2723031	32.71	87674	PRJEB23208	SAMEA104452169
SAMEA1068089	United Kingdom	Human	116	104	139967	2740937	32.58	44262	PRJEB20741	SAMEA1068089
SAMEA11604087	France	Human	19	16	654711	2734786	32.69	429678	PRJEB49354	SAMEA11604087
SAMEA1317201	United Kingdom	Human	23	21	793774	2720916	32.67	254554	PRJEB2755	SAMEA1317201
SAMEA13317830	Italy	Sus scrofa	25	21	892433	2861095	32.71	438400	PRJEB51477	SAMEA13317830
SAMEA13317832	Italy	Sus scrofa	35	31	323242	2863579	32.7	225113	PRJEB51477	SAMEA13317832
SAMEA1708679	United Kingdom	Bovine	40	32	799534	2770087	32.75	315543	PRJEB2655	SAMEA1708679
SAMEA1708704	United Kingdom	Bovine	14	13	801842	2757421	32.69	341537	PRJEB2655	SAMEA1708704
SAMEA1708801	United Kingdom	Bovine	34	28	509331	2805383	32.74	187578	PRJEB2655	SAMEA1708801
SAMEA1708803	United Kingdom	Bovine	24	21	339398	2789236	32.75	248708	PRJEB2655	SAMEA1708803
SAMEA1708813	United Kingdom	Bovine	23	20	814818	2803068	32.68	339627	PRJEB2655	SAMEA1708813
SAMEA1708824	United Kingdom	Bovine	22	22	814669	2804612	32.68	464011	PRJEB2655	SAMEA1708824
SAMEA1708869	United Kingdom	Bovine	26	24	621773	2748770	32.63	272845	PRJEB2655	SAMEA1708869
SAMEA1708992	United Kingdom	Bovine	30	28	732693	2789004	32.59	339892	PRJEB2655	SAMEA1708992
SAMEA1709002	United Kingdom	Bovine	25	24	820868	2847538	32.67	441218	PRJEB2655	SAMEA1709002
SAMEA1709025	United Kingdom	Bovine	26	23	759886	2781758	32.68	193624	PRJEB2655	SAMEA1709025
SAMEA1709037	United Kingdom	Bovine	19	18	817089	2809238	32.66	509185	PRJEB2655	SAMEA1709037
SAMEA2072749	Denmark	Human	27	24	463551	2758729	32.71	206463	PRJEB1411	SAMEA2072749
SAMEA2072750	Denmark	Human	24	21	580546	2804222	32.72	225171	PRJEB1411	SAMEA2072750
SAMEA2072751	Denmark	Human	39	37	276024	2756731	32.68	147006	PRJEB1411	SAMEA2072751
SAMEA2072752	Denmark	Human	45	44	353397	2832159	32.66	130814	PRJEB1411	SAMEA2072752
SAMEA2267091	Canada	Rat	29	28	762869	2749264	32.68	170144	PRJEB5042	SAMEA2267091
SAMEA2267092	Canada	Rat	45	42	340958	2747024	32.68	103194	PRJEB5042	SAMEA2267092
SAMEA2267093	Canada	Rat	38	34	458300	2741445	32.66	143092	PRJEB5042	SAMEA2267093
SAMEA2267094	Canada	Rat	27	24	877475	2748870	32.68	577039	PRJEB5042	SAMEA2267094
SAMEA2298732	Tanzania	Human	26	23	557909	2717323	32.69	239317	PRJEB2655	SAMEA2298732
SAMEA24674668	Denmark	Human	44	41	276034	2780617	32.66	150186	PRJEB18560	SAMEA24674668
SAMEA24675418	Denmark	Human	29	28	382644	2783243	32.65	263874	PRJEB18560	SAMEA24675418
SAMEA24717418	Denmark	Human	17	15	797085	2711137	32.72	672594	PRJEB18560	SAMEA24717418
SAMEA2663939	United Kingdom	Human	16	14	821741	2753372	32.67	671601	PRJEB3174	SAMEA2663939
SAMEA2664882	United Kingdom	Human	20	18	821775	2753577	32.67	671601	PRJEB3174	SAMEA2664882
SAMEA2742949	Germany	-	47	44	443302	2783814	32.68	118112	PRJEB7089	SAMEA2742949
SAMEA3109326	Tanzania	Sheep	22	19	558468	2733318	32.68	226452	PRJEB2655	SAMEA3109326
SAMEA3109334	Tanzania	Pig	25	23	558448	2741262	32.68	239268	PRJEB2655	SAMEA3109334
SAMEA3109335	Tanzania	Pig	23	22	655592	2742674	32.67	234756	PRJEB2655	SAMEA3109335
SAMEA3448834	Thailand	Human	24	22	797402	2720637	32.68	286962	PRJEB9575	SAMEA3448834
SAMEA3448857	Thailand	Human	24	20	795451	2729716	32.67	230511	PRJEB9575	SAMEA3448857
SAMEA3448868	Thailand	Human	21	19	798607	2710386	32.71	287939	PRJEB9575	SAMEA3448868
SAMEA3448888	Thailand	Human	21	20	793939	2734423	32.67	287094	PRJEB9575	SAMEA3448888
SAMEA3448902	Thailand	Human	25	24	797375	2768581	32.64	243021	PRJEB9575	SAMEA3448902
SAMEA3448922	Thailand	Human	24	20	797367	2738125	32.67	288891	PRJEB9575	SAMEA3448922
SAMEA3448944	Thailand	Human	27	22	795747	2772873	32.68	232378	PRJEB9575	SAMEA3448944
SAMEA3449024	Thailand	Human	20	19	797501	2737825	32.67	288890	PRJEB9575	SAMEA3449024
SAMEA3449025	Thailand	Human	24	21	797383	2778600	32.69	244372	PRJEB9575	SAMEA3449025
SAMEA3449033	Thailand	Human	21	21	836505	2775231	32.63	286980	PRJEB9575	SAMEA3449033
SAMEA3449046	Thailand	Human	22	22	797529	2778191	32.69	244372	PRJEB9575	SAMEA3449046
SAMEA3449064	Thailand	Human	24	21	798457	2729071	32.67	287264	PRJEB9575	SAMEA3449064
SAMEA3449144	Thailand	Human	23	21	798292	2718990	32.67	277943	PRJEB9575	SAMEA3449144
SAMEA3573596	United Kingdom	Human	41	39	287341	2829763	32.73	117737	PRJEB11177	SAMEA3573596
SAMEA3573630	United Kingdom	Human	30	29	319174	2812760	32.72	157224	PRJEB11177	SAMEA3573630
SAMEA3573640	United Kingdom	Human	20	18	816768	2793558	32.68	319128	PRJEB11177	SAMEA3573640
SAMEA3573648	United Kingdom	Human	26	25	726725	2791733	32.69	183718	PRJEB11177	SAMEA3573648
SAMEA3573667	United Kingdom	Human	27	23	549345	2742884	32.66	280501	PRJEB11177	SAMEA3573667
SAMEA3573707	United Kingdom	Human	20	20	817418	2748337	32.65	286906	PRJEB11177	SAMEA3573707
SAMEA3573753	United Kingdom	Human	24	23	365463	2793494	32.68	225171	PRJEB11177	SAMEA3573753
SAMEA3573784	United Kingdom	Human	25	23	376511	2796000	32.67	225123	PRJEB11177	SAMEA3573784
SAMEA3573891	United Kingdom	Human	58	50	344991	2830341	32.72	107407	PRJEB11177	SAMEA3573891
SAMEA3716918	Germany	-	43	39	385717	2807157	32.68	169132	PRJEB8084	SAMEA3716918
SAMEA3727071	Gambia	Human	25	24	745313	2720146	32.7	226855	PRJEB12419	SAMEA3727071
SAMEA4008620	United Kingdom	Human	29	24	796926	2763301	32.73	287049	PRJEB13165	SAMEA4008620
SAMEA6574638	France	dairy product	32	32	348282	2713121	32.68	151685	PRJEB36867	SAMEA6574638
SAMEA6574660	France	ready-to-eat food	26	25	519292	2786283	32.69	199043	PRJEB36867	SAMEA6574660
SAMEA6574670	France	dairy product	30	27	573163	2713945	32.68	184903	PRJEB36867	SAMEA6574670
SAMEA6574677	France	dairy product	34	32	277095	2696179	32.7	133510	PRJEB36867	SAMEA6574677
SAMEA6574680	-	Environment	48	46	185360	2724871	32.68	99612	PRJEB36867	SAMEA6574680
SAMEA6648586	Denmark	Human	43	38	371646	2791112	32.69	194730	PRJEB37586	SAMEA6648586
SAMEA6656663	Denmark	Human	25	22	553924	2771560	32.67	197707	PRJEB37711	SAMEA6656663
SAMEA6657827	Denmark	Human	15	14	796821	2709108	32.7	655016	PRJEB37711	SAMEA6657827
SAMEA6657844	Denmark	Human	22	20	796973	2727628	32.67	285870	PRJEB37711	SAMEA6657844
SAMEA6658141	Denmark	Human	26	21	794768	2706256	32.7	701682	PRJEB37711	SAMEA6658141
SAMEA6658217	Denmark	Human	17	16	794257	2725330	32.67	319211	PRJEB37711	SAMEA6658217
SAMEA7556159	Australia	Human	20	17	797329	2711370	32.73	579702	PRJEB40888	SAMEA7556159
SAMEA7556160	Australia	Human	28	24	395363	2703041	32.7	226438	PRJEB40888	SAMEA7556160
SAMEA7678704	Germany	Human	151	142	114606	2687541	32.78	37195	PRJEB41705	SAMEA7678704
SAMEA7678740	Germany	Human	17	16	798082	2716658	32.71	604072	PRJEB41705	SAMEA7678740
SAMEA7678754	Germany	Human	32	29	532219	2742125	32.73	177653	PRJEB41705	SAMEA7678754
SAMEA7678813	Germany	Human	19	18	556948	2739881	32.68	335014	PRJEB41705	SAMEA7678813
SAMEA7678927	Germany	Human	40	37	331616	2734041	32.69	120867	PRJEB41705	SAMEA7678927
SAMEA7678938	Germany	Human	82	77	220373	2706328	32.73	86392	PRJEB41705	SAMEA7678938
SAMEA7768932	Germany	Mouse	23	21	386518	2694871	32.74	319595	PRJEB41130	SAMEA7768932
SAMEA9068243	Portugal	-	147	143	121798	2687619	32.79	35879	PRJEB45360	SAMEA9068243
SAMEA9068244	Portugal	-	176	168	95164	2668407	32.83	29025	PRJEB45360	SAMEA9068244
SAMEA9973776	Switzerland	Human	27	23	797449	2741489	32.76	282326	PRJEB47806	SAMEA9973776
SAMEA9973777	Switzerland	Human	25	20	795780	2739734	32.77	282101	PRJEB47806	SAMEA9973777
SAMN02649755	United States	-	18	17	797396	2738062	32.67	654960	PRJNA239001	SAMN02649755
SAMN03247570	Ireland	-	23	21	553293	2772138	32.71	428361	PRJNA269008	SAMN03247570
SAMN03255473	United States	Human	33	27	509250	2798380	32.72	183779	PRJNA231221	SAMN03255473
SAMN03289697	United Kingdom	Human	26	23	797290	2775709	32.74	225175	PRJNA270998	SAMN03289697
SAMN05336547	United Kingdom	Human	15	15	796365	2729719	32.69	672947	PRJNA324190	SAMN05336547
SAMN05336586	United Kingdom	Human	14	14	798664	2779717	32.71	672434	PRJNA324190	SAMN05336586
SAMN05336600	United Kingdom	Human	16	13	797353	2727524	32.69	654598	PRJNA324190	SAMN05336600
SAMN05336695	United Kingdom	Human	18	16	797664	2722255	32.7	654667	PRJNA324190	SAMN05336695
SAMN05336712	United Kingdom	Human	17	15	797664	2723027	32.7	672747	PRJNA324190	SAMN05336712
SAMN05336828	United Kingdom	Human	18	16	672558	2802785	32.76	286952	PRJNA324190	SAMN05336828
SAMN05336990	United Kingdom	Human	15	14	796365	2729225	32.69	672677	PRJNA324190	SAMN05336990
SAMN05337023	United Kingdom	Human	15	15	797764	2722853	32.7	672617	PRJNA324190	SAMN05337023
SAMN05337117	United Kingdom	Human	15	14	797647	2701158	32.73	671660	PRJNA324190	SAMN05337117
SAMN05337143	United Kingdom	Human	15	14	795525	2728495	32.69	672547	PRJNA324190	SAMN05337143
SAMN05337438	United Kingdom	Human	17	16	796365	2728081	32.69	654599	PRJNA324190	SAMN05337438
SAMN05337451	United Kingdom	Human	15	14	796365	2729207	32.69	672547	PRJNA324190	SAMN05337451
SAMN05337566	United Kingdom	Human	15	13	797408	2716381	32.72	672419	PRJNA324190	SAMN05337566
SAMN05337665	United Kingdom	Human	16	16	795625	2728668	32.69	672677	PRJNA324190	SAMN05337665
SAMN05339764	United Kingdom	Human	16	15	795525	2729377	32.69	672677	PRJNA324190	SAMN05339764
SAMN05339767	United Kingdom	Human	15	14	796365	2728698	32.69	672677	PRJNA324190	SAMN05339767
SAMN05339770	United Kingdom	Human	14	13	703361	2704964	32.72	664321	PRJNA324190	SAMN05339770
SAMN05339790	United Kingdom	Human	15	14	797110	2728677	32.69	672624	PRJNA324190	SAMN05339790
SAMN05339850	United Kingdom	Human	19	17	795020	2737274	32.69	605216	PRJNA324190	SAMN05339850
SAMN05339909	United Kingdom	Human	17	15	797516	2735556	32.69	654522	PRJNA324190	SAMN05339909
SAMN05340008	United Kingdom	Human	16	15	796365	2727956	32.69	654598	PRJNA324190	SAMN05340008
SAMN05340314	United Kingdom	Human	20	17	797025	2730880	32.69	282421	PRJNA324190	SAMN05340314
SAMN05340335	United Kingdom	Human	14	14	796579	2729405	32.7	672735	PRJNA324190	SAMN05340335
SAMN05340445	United Kingdom	Human	14	14	796479	2729500	32.7	672735	PRJNA324190	SAMN05340445
SAMN05340670	United Kingdom	Human	15	15	795525	2727810	32.69	672547	PRJNA324190	SAMN05340670
SAMN05340857	United Kingdom	Human	16	15	796365	2729355	32.69	672547	PRJNA324190	SAMN05340857
SAMN05340860	United Kingdom	Human	21	18	797517	2735723	32.69	654920	PRJNA324190	SAMN05340860
SAMN05340869	United Kingdom	Human	15	15	732433	2731307	32.73	463390	PRJNA324190	SAMN05340869
SAMN05345289	United Kingdom	Human	16	15	797846	2720363	32.7	671660	PRJNA324190	SAMN05345289
SAMN05509825	United States	Human	40	35	238880	2734403	32.71	128483	PRJNA330833	SAMN05509825
SAMN05773538	Chile	Bovine	20	18	798416	2723755	32.69	270124	PRJNA343109	SAMN05773538
SAMN05773539	Chile	Bovine	129	123	121735	2641282	32.82	37381	PRJNA343109	SAMN05773539
SAMN05773540	Chile	Bovine	173	168	129059	2639527	32.83	25966	PRJNA343109	SAMN05773540
SAMN05773542	Chile	Bovine	186	176	89543	2645143	32.82	28257	PRJNA343109	SAMN05773542
SAMN05773543	Chile	Bovine	27	20	744950	2739689	32.71	229812	PRJNA343109	SAMN05773543
SAMN06327253	United Kingdom	Human	15	13	797805	2735771	32.69	654607	PRJNA369475	SAMN06327253
SAMN06327338	United Kingdom	Human	14	13	798004	2737011	32.69	672862	PRJNA369475	SAMN06327338
SAMN06327470	United Kingdom	Human	13	12	797734	2737327	32.69	672862	PRJNA369475	SAMN06327470
SAMN06327557	United Kingdom	Human	17	15	835585	2768981	32.72	672587	PRJNA369475	SAMN06327557
SAMN06327674	United Kingdom	Human	16	15	836772	2769455	32.72	672587	PRJNA369475	SAMN06327674
SAMN06327940	United Kingdom	Human	17	15	695998	2769042	32.72	286949	PRJNA369475	SAMN06327940
SAMN06327952	United Kingdom	Human	13	12	798005	2737537	32.69	672865	PRJNA369475	SAMN06327952
SAMN06328032	United Kingdom	Human	14	13	797806	2737297	32.69	672965	PRJNA369475	SAMN06328032
SAMN06328064	United Kingdom	Human	17	15	695991	2768903	32.72	286949	PRJNA369475	SAMN06328064
SAMN06328070	United Kingdom	Human	16	14	797734	2735789	32.69	654608	PRJNA369475	SAMN06328070
SAMN06328097	United Kingdom	Human	14	13	797907	2737690	32.69	601557	PRJNA369475	SAMN06328097
SAMN06328119	United Kingdom	Human	15	14	835585	2770402	32.72	672457	PRJNA369475	SAMN06328119
SAMN06328143	United Kingdom	Human	13	12	797806	2737390	32.69	672865	PRJNA369475	SAMN06328143
SAMN06328185	United Kingdom	Human	14	14	836573	2770417	32.72	672457	PRJNA369475	SAMN06328185
SAMN06328659	United Kingdom	Human	18	15	696197	2770318	32.71	286745	PRJNA369475	SAMN06328659
SAMN06328666	United Kingdom	Human	17	16	696380	2768663	32.72	286949	PRJNA369475	SAMN06328666
SAMN06328695	United Kingdom	Human	16	14	836772	2770775	32.72	672786	PRJNA369475	SAMN06328695
SAMN06328710	United Kingdom	Human	18	14	835585	2769715	32.72	672587	PRJNA369475	SAMN06328710
SAMN06328712	United Kingdom	Human	14	13	672562	2737217	32.69	430296	PRJNA369475	SAMN06328712
SAMN06640033	United States	Human	45	43	334242	2745884	32.73	106568	PRJNA380282	SAMN06640033
SAMN06640067	United States	Human	33	30	389863	2692197	32.72	132483	PRJNA380282	SAMN06640067
SAMN06640103	United States	Human	23	22	458162	2707754	32.71	334862	PRJNA380282	SAMN06640103
SAMN06640131	United States	Human	19	17	794747	2706547	32.71	334920	PRJNA380282	SAMN06640131
SAMN06847442	United States	Human	18	17	795064	2719033	32.7	671925	PRJNA384623	SAMN06847442
SAMN06847501	United States	Human	15	13	796024	2710155	32.72	672435	PRJNA384623	SAMN06847501
SAMN06847534	United States	Human	18	15	796636	2737197	32.7	672450	PRJNA384623	SAMN06847534
SAMN07719275	United States	Human	25	22	595038	2724304	32.66	229680	PRJNA412599	SAMN07719275
SAMN07780744	Denmark	Bovine	156	147	107161	2752547	32.79	31467	PRJNA414029	SAMN07780744
SAMN07780752	Denmark	Bovine	57	52	415865	2711285	32.66	110522	PRJNA414029	SAMN07780752
SAMN07780755	Denmark	Bovine	135	127	126590	2688611	32.7	42532	PRJNA414029	SAMN07780755
SAMN07780763	Denmark	Bovine	62	55	181671	2730568	32.71	77929	PRJNA414029	SAMN07780763
SAMN07780768	Denmark	Bovine	47	42	359512	2792320	32.72	130949	PRJNA414029	SAMN07780768
SAMN07780771	Denmark	Bovine	58	52	258231	2734175	32.72	85945	PRJNA414029	SAMN07780771
SAMN07780772	Denmark	Bovine	47	46	377371	2796315	32.72	160572	PRJNA414029	SAMN07780772
SAMN07780799	Denmark	-	41	39	359605	2697367	32.66	106949	PRJNA414029	SAMN07780799
SAMN07780888	Denmark	Bovine	38	33	284861	2791628	32.72	128204	PRJNA414029	SAMN07780888
SAMN08131432	Cambodia	Human	19	16	797645	2738693	32.69	653658	PRJNA418899	SAMN08131432
SAMN08131435	Cambodia	Human	17	15	797523	2777564	32.71	654676	PRJNA418899	SAMN08131435
SAMN08717645	Italy	Human	18	16	821567	2755213	32.67	319193	PRJNA400143	SAMN08717645
SAMN08717670	Italy	Human	16	15	769311	2755701	32.67	672402	PRJNA400143	SAMN08717670
SAMN08717733	Italy	Human	81	74	147564	2742496	32.69	66995	PRJNA400143	SAMN08717733
SAMN08815480	United Kingdom	Human	26	23	796482	2697713	32.72	226618	PRJNA445516	SAMN08815480
SAMN10038964	United States	Human	24	21	581612	2740932	32.68	237554	PRJNA435617	SAMN10038964
SAMN10435800	United States	Human	29	27	581772	2738701	32.66	236724	PRJNA475751	SAMN10435800
SAMN10689350	United States	Human	20	20	797480	2724941	32.68	286868	PRJNA512846	SAMN10689350
SAMN10689401	United States	Human	18	16	792083	2792077	32.64	654177	PRJNA512846	SAMN10689401
SAMN10689441	United States	Human	26	24	395619	2718471	32.68	228167	PRJNA512846	SAMN10689441
SAMN10689471	United States	Human	20	19	793387	2721140	32.67	277885	PRJNA512846	SAMN10689471
SAMN10689472	United States	Human	22	20	792332	2721563	32.67	277885	PRJNA512846	SAMN10689472
SAMN12125782	China	-	24	24	797155	2719781	32.68	288891	PRJNA550358	SAMN12125782
SAMN12251113	United States	Human	22	21	671395	2724396	32.66	266074	PRJNA553678	SAMN12251113
SAMN12251162	United States	Human	26	23	382865	2706254	32.7	278013	PRJNA553678	SAMN12251162
SAMN12251178	United States	Human	26	23	316950	2723870	32.68	267028	PRJNA553678	SAMN12251178
SAMN12251193	United States	Human	21	19	697916	2723889	32.66	277858	PRJNA553678	SAMN12251193
SAMN12251196	United States	Human	25	24	795485	2723459	32.65	221879	PRJNA553678	SAMN12251196
SAMN12768936	Australia	Human	28	26	819548	2739903	32.67	279106	PRJNA565795	SAMN12768936
SAMN13388595	Switzerland	Human	15	12	796676	2716840	32.71	672436	PRJNA591785	SAMN13388595
SAMN13571255	Canada	Human	62	60	272603	2805007	32.67	95346	PRJNA595884	SAMN13571255
SAMN13571473	Canada	Human	147	137	150892	2730513	32.73	34477	PRJNA595884	SAMN13571473
SAMN13616288	Rwanda	Bovine	115	108	166060	2716657	32.7	49284	PRJNA596257	SAMN13616288
SAMN13616290	Rwanda	Bovine	121	114	134154	2738783	32.68	42018	PRJNA596257	SAMN13616290
SAMN13948048	United States	Horse	118	117	127490	2682013	32.84	37625	PRJNA604020	SAMN13948048
SAMN13948071	United States	Horse	113	107	107125	2730525	32.84	48223	PRJNA604020	SAMN13948071
SAMN13948099	United States	Horse	39	29	445919	2732886	32.79	154871	PRJNA604020	SAMN13948099
SAMN14112633	United States	Human	51	45	240001	2734379	32.66	100401	PRJNA595570	SAMN14112633
SAMN14112743	United States	Human	41	38	301697	2744704	32.65	109832	PRJNA595570	SAMN14112743
SAMN14112744	United States	Human	37	34	326727	2744457	32.65	178261	PRJNA595570	SAMN14112744
SAMN14112745	United States	Human	39	38	342549	2743306	32.65	106961	PRJNA595570	SAMN14112745
SAMN14342127	Australia	Human	19	16	673047	2696665	32.73	226368	PRJNA611667	SAMN14342127
SAMN14342140	Australia	Human	27	27	478357	2692873	32.7	166986	PRJNA611667	SAMN14342140
SAMN14342171	Australia	Human	45	43	292452	2798026	32.66	137662	PRJNA611667	SAMN14342171
SAMN14733312	United States	Human	22	20	549612	2709815	32.71	193910	PRJNA628522	SAMN14733312
SAMN15016600	United States	Human	15	14	792604	2735536	32.69	672126	PRJNA381935	SAMN15016600
SAMN15016612	United States	Human	18	16	797690	2729803	32.7	286784	PRJNA381935	SAMN15016612
SAMN15016673	United States	Human	24	23	442041	2758981	32.72	246242	PRJNA381935	SAMN15016673
SAMN15016674	United States	Human	22	20	671359	2760474	32.72	376934	PRJNA381935	SAMN15016674
SAMN15214122	Ireland	Human	20	17	672680	2764806	32.66	429390	PRJNA638834	SAMN15214122
SAMN15214123	Ireland	Human	21	17	672679	2764704	32.66	429390	PRJNA638834	SAMN15214123
SAMN15214124	Ireland	Human	20	17	672680	2764644	32.66	429390	PRJNA638834	SAMN15214124
SAMN15214128	Egypt	Poultry meat	30	27	429273	2770614	32.65	237183	PRJNA638834	SAMN15214128
SAMN15214129	Saudi Arabia	Human	28	25	663296	2809359	32.68	333796	PRJNA638834	SAMN15214129
SAMN15214130	United Arab Emirates	Human	33	31	371581	2764512	32.66	169065	PRJNA638834	SAMN15214130
SAMN15354436	Samoa	Human	48	43	224811	2739219	32.69	108643	PRJNA641487	SAMN15354436
SAMN15354533	Samoa	Human	35	33	583984	2737748	32.66	182477	PRJNA641487	SAMN15354533
SAMN15354627	Samoa	Human	41	38	312207	2742289	32.69	141705	PRJNA641487	SAMN15354627
SAMN15541316	Viet Nam	Human	16	15	555174	2735092	32.69	429612	PRJNA646358	SAMN15541316
SAMN15541342	Viet Nam	Human	17	15	554958	2734984	32.69	429721	PRJNA646358	SAMN15541342
SAMN15640962	Egypt	Human	68	58	245036	2748824	32.64	92189	PRJNA648411	SAMN15640962
SAMN15640977	Egypt	Human	72	63	200124	2786289	32.68	79422	PRJNA648411	SAMN15640977
SAMN15640978	Egypt	Human	42	42	289231	2809570	32.67	142744	PRJNA648411	SAMN15640978
SAMN15640979	Egypt	Human	23	22	765271	2753160	32.65	242012	PRJNA648411	SAMN15640979
SAMN15640991	Egypt	Human	27	25	468389	2755752	32.66	241447	PRJNA648411	SAMN15640991
SAMN15641006	Egypt	Human	37	36	347135	2751431	32.65	107132	PRJNA648411	SAMN15641006
SAMN15934601	United States	Human	22	19	700703	2706875	32.71	334788	PRJNA660055	SAMN15934601
SAMN16587476	Spain	Human	21	16	810987	2764649	32.66	672449	PRJNA673063	SAMN16587476
SAMN16587479	Spain	Human	21	16	810987	2764548	32.66	672449	PRJNA673063	SAMN16587479
SAMN16587480	Spain	Human	21	16	810987	2764549	32.66	672580	PRJNA673063	SAMN16587480
SAMN16587486	Spain	Human	20	15	811012	2744579	32.7	672579	PRJNA673063	SAMN16587486
SAMN16605103	United States	Human	26	24	560102	2735418	32.69	178279	PRJNA673382	SAMN16605103
SAMN16605122	United States	Human	34	28	479363	2717249	32.7	250707	PRJNA673382	SAMN16605122
SAMN16605156	United States	Human	29	27	477377	2692973	32.74	172599	PRJNA673382	SAMN16605156
SAMN16605179	United States	Human	34	30	319236	2735003	32.69	167191	PRJNA673382	SAMN16605179
SAMN16605183	United States	Human	28	24	523216	2733520	32.69	307691	PRJNA673382	SAMN16605183
SAMN16605210	United States	Human	32	26	512516	2735947	32.69	226287	PRJNA673382	SAMN16605210
SAMN16605224	United States	Human	30	28	382101	2736082	32.69	168935	PRJNA673382	SAMN16605224
SAMN16605298	United States	Human	20	20	663216	2719299	32.69	323275	PRJNA673382	SAMN16605298
SAMN16605357	United States	Human	36	31	371462	2806461	32.73	183859	PRJNA673382	SAMN16605357
SAMN16605392	United States	Human	22	22	479481	2725252	32.69	199252	PRJNA673382	SAMN16605392
SAMN16605412	United States	Human	49	44	277840	2742701	32.69	110055	PRJNA673382	SAMN16605412
SAMN16796302	United States	Human	19	16	791045	2723003	32.69	376392	PRJNA660055	SAMN16796302
SAMN16952742	United States	-	82	70	247900	2721645	32.78	75059	PRJNA681406	SAMN16952742
SAMN17576386	United Kingdom	Human	18	17	796515	2740061	32.69	672568	PRJNA690682	SAMN17576386
SAMN17576488	United Kingdom	Human	26	23	617193	2734029	32.7	245744	PRJNA690682	SAMN17576488
SAMN17576515	United Kingdom	Human	16	16	797641	2740384	32.69	672698	PRJNA690682	SAMN17576515
SAMN17576975	United Kingdom	Human	13	12	795073	2751815	32.76	672558	PRJNA690682	SAMN17576975
SAMN17577087	United Kingdom	Human	26	24	557722	2700780	32.75	241453	PRJNA690682	SAMN17577087
SAMN17577105	United Kingdom	Human	17	15	798097	2773269	32.73	692765	PRJNA690682	SAMN17577105
SAMN17577140	United Kingdom	Human	34	30	618927	2720900	32.71	178304	PRJNA690682	SAMN17577140
SAMN17577279	United Kingdom	Human	19	15	798672	2716501	32.72	654554	PRJNA690682	SAMN17577279
SAMN17577309	United Kingdom	Human	15	14	787221	2720289	32.7	649668	PRJNA690682	SAMN17577309
SAMN17577346	United Kingdom	Human	16	15	796062	2723920	32.7	672632	PRJNA690682	SAMN17577346
SAMN17579656	United Kingdom	Human	20	18	707764	2778235	32.71	283405	PRJNA690682	SAMN17579656
SAMN17579739	United Kingdom	Human	26	24	797599	2764695	32.73	226370	PRJNA690682	SAMN17579739
SAMN17579769	United Kingdom	Human	15	13	793487	2700326	32.73	672692	PRJNA690682	SAMN17579769
SAMN17579785	United Kingdom	Human	16	15	796653	2737385	32.68	672698	PRJNA690682	SAMN17579785
SAMN17579814	United Kingdom	Human	21	18	797686	2767342	32.73	637014	PRJNA690682	SAMN17579814
SAMN17579910	United Kingdom	Human	16	14	798528	2736352	32.69	672747	PRJNA690682	SAMN17579910
SAMN17579931	United Kingdom	Human	16	15	671306	2735789	32.69	286852	PRJNA690682	SAMN17579931
SAMN17584573	United Kingdom	Human	38	34	338667	2726479	32.72	144277	PRJNA690682	SAMN17584573
SAMN17584697	United Kingdom	Human	16	14	798534	2733154	32.69	672634	PRJNA690682	SAMN17584697
SAMN17729827	United States	Human	13	13	796058	2732815	32.69	672549	PRJNA694925	SAMN17729827
SAMN18016840	United States	Human	112	107	142850	2672091	32.76	38048	PRJNA703409	SAMN18016840
SAMN18356063	Mexico	Human	19	17	795857	2736813	32.67	672717	PRJNA715649	SAMN18356063
SAMN18356065	Mexico	Human	20	18	796073	2736292	32.67	655728	PRJNA715649	SAMN18356065
SAMN18356066	Mexico	Human	25	23	558770	2735702	32.67	253064	PRJNA715649	SAMN18356066
SAMN18356067	Mexico	Human	25	20	558993	2736675	32.67	251479	PRJNA715649	SAMN18356067
SAMN18356068	Mexico	Human	21	19	557597	2736423	32.67	278951	PRJNA715649	SAMN18356068
SAMN18356069	Mexico	Human	21	18	796452	2736500	32.67	656177	PRJNA715649	SAMN18356069
SAMN18356070	Mexico	Human	24	21	672847	2737352	32.67	351900	PRJNA715649	SAMN18356070
SAMN18356071	Mexico	Human	22	19	821270	2736860	32.67	289226	PRJNA715649	SAMN18356071
SAMN18356072	Mexico	Human	19	16	796253	2737612	32.67	672720	PRJNA715649	SAMN18356072
SAMN18356073	Mexico	Human	26	23	470695	2735907	32.67	254358	PRJNA715649	SAMN18356073
SAMN18356074	Mexico	Human	34	31	254281	2732671	32.67	160573	PRJNA715649	SAMN18356074
SAMN18356075	Mexico	Human	22	19	796253	2737399	32.67	672717	PRJNA715649	SAMN18356075
SAMN18356076	Mexico	Human	21	19	796651	2736048	32.67	372402	PRJNA715649	SAMN18356076
SAMN18356077	Mexico	Human	20	17	795551	2736842	32.67	672717	PRJNA715649	SAMN18356077
SAMN18356078	Mexico	Human	19	18	672816	2736106	32.67	376652	PRJNA715649	SAMN18356078
SAMN18356079	Mexico	Human	25	20	795875	2734738	32.67	654911	PRJNA715649	SAMN18356079
SAMN18356080	Mexico	Human	22	18	796253	2736999	32.67	655728	PRJNA715649	SAMN18356080
SAMN18356081	Mexico	Human	18	16	795965	2737170	32.67	672847	PRJNA715649	SAMN18356081
SAMN18356082	Mexico	Human	28	26	308345	2734600	32.67	237524	PRJNA715649	SAMN18356082
SAMN18356083	Mexico	Human	28	24	805747	2743136	32.67	794982	PRJNA715649	SAMN18356083
SAMN18356084	Mexico	Human	48	40	337072	2733205	32.67	167067	PRJNA715649	SAMN18356084
SAMN18356085	Mexico	Human	59	54	248507	2732666	32.67	98474	PRJNA715649	SAMN18356085
SAMN18356086	Mexico	Human	28	25	561782	2732528	32.67	292776	PRJNA715649	SAMN18356086
SAMN18356087	Mexico	Human	30	25	558751	2734583	32.67	252038	PRJNA715649	SAMN18356087
SAMN18356088	Mexico	Human	21	18	796253	2736970	32.67	654768	PRJNA715649	SAMN18356088
SAMN18356090	Mexico	Human	160	150	147862	2718384	32.71	38604	PRJNA715649	SAMN18356090
SAMN18356091	Mexico	Human	22	18	672617	2737763	32.67	372674	PRJNA715649	SAMN18356091
SAMN18356092	Mexico	Human	22	19	796055	2735609	32.67	653849	PRJNA715649	SAMN18356092
SAMN18356094	Mexico	Human	26	23	796019	2736708	32.67	262370	PRJNA715649	SAMN18356094
SAMN18356095	Mexico	Human	23	20	796127	2735279	32.67	376500	PRJNA715649	SAMN18356095
SAMN18356096	Mexico	Human	31	22	796349	2748066	32.67	654768	PRJNA715649	SAMN18356096
SAMN18356097	Mexico	Human	53	48	208197	2732307	32.67	106125	PRJNA715649	SAMN18356097
SAMN18356098	Mexico	Human	20	17	796253	2737392	32.67	673022	PRJNA715649	SAMN18356098
SAMN18356100	Mexico	Human	17	15	796440	2735064	32.67	672617	PRJNA715649	SAMN18356100
SAMN18356101	Mexico	Human	19	16	796171	2735079	32.67	410263	PRJNA715649	SAMN18356101
SAMN18356102	Mexico	Human	19	16	796259	2736059	32.68	672717	PRJNA715649	SAMN18356102
SAMN18356103	Mexico	Human	20	17	796001	2736835	32.67	672717	PRJNA715649	SAMN18356103
SAMN18356104	Mexico	Human	22	19	796452	2737269	32.67	410094	PRJNA715649	SAMN18356104
SAMN18356105	Mexico	Human	114	106	111352	2697943	32.68	45841	PRJNA715649	SAMN18356105
SAMN18356106	Mexico	Human	94	81	191607	2717216	32.66	74996	PRJNA715649	SAMN18356106
SAMN18356107	Mexico	Human	96	91	129994	2709850	32.65	54833	PRJNA715649	SAMN18356107
SAMN18356109	Mexico	Human	101	91	162243	2713923	32.67	50095	PRJNA715649	SAMN18356109
SAMN18356111	Mexico	Human	90	82	190652	2718289	32.65	51960	PRJNA715649	SAMN18356111
SAMN18356112	Mexico	Human	112	102	187180	2713956	32.66	50780	PRJNA715649	SAMN18356112
SAMN18356113	Mexico	Human	85	76	197878	2715993	32.64	70573	PRJNA715649	SAMN18356113
SAMN18356114	Mexico	Human	110	99	187217	2712611	32.65	51956	PRJNA715649	SAMN18356114
SAMN18356115	Mexico	Human	116	108	187221	2714544	32.67	48921	PRJNA715649	SAMN18356115
SAMN18356121	Mexico	Human	90	81	198793	2715306	32.65	58627	PRJNA715649	SAMN18356121
SAMN18356123	Mexico	Human	124	117	140381	2659497	32.74	43571	PRJNA715649	SAMN18356123
SAMN18356125	Mexico	Human	120	108	110106	2713619	32.67	51673	PRJNA715649	SAMN18356125
SAMN18356126	Mexico	Human	80	69	223072	2718740	32.64	82682	PRJNA715649	SAMN18356126
SAMN18356127	Mexico	Human	83	75	199124	2717109	32.64	57455	PRJNA715649	SAMN18356127
SAMN18356128	Mexico	Human	113	106	126316	2661866	32.73	44383	PRJNA715649	SAMN18356128
SAMN18356129	Mexico	Human	98	91	155602	2715228	32.66	55124	PRJNA715649	SAMN18356129
SAMN18356130	Mexico	Human	82	74	194409	2718011	32.65	77147	PRJNA715649	SAMN18356130
SAMN18356134	Mexico	Human	45	41	206138	2724624	32.65	109573	PRJNA715649	SAMN18356134
SAMN18356136	Mexico	Human	35	30	429021	2726175	32.65	150049	PRJNA715649	SAMN18356136
SAMN18356137	Mexico	Human	61	54	240905	2722000	32.64	104605	PRJNA715649	SAMN18356137
SAMN18356138	Mexico	Human	52	44	383948	2722648	32.64	150354	PRJNA715649	SAMN18356138
SAMN18356139	Mexico	Human	50	46	264158	2722857	32.64	101540	PRJNA715649	SAMN18356139
SAMN18356142	Mexico	Human	59	54	339067	2715123	32.65	91166	PRJNA715649	SAMN18356142
SAMN18356144	Mexico	Human	47	43	299031	2722887	32.64	166981	PRJNA715649	SAMN18356144
SAMN18356148	Mexico	Human	59	51	242135	2720173	32.63	101236	PRJNA715649	SAMN18356148
SAMN18356149	Mexico	Human	66	58	228001	2716590	32.64	87628	PRJNA715649	SAMN18356149
SAMN18356150	Mexico	Human	51	45	304873	2716089	32.64	98452	PRJNA715649	SAMN18356150
SAMN18356154	Mexico	Human	39	36	357908	2725074	32.65	127737	PRJNA715649	SAMN18356154
SAMN18356155	Mexico	Human	55	48	339729	2720216	32.65	104498	PRJNA715649	SAMN18356155
SAMN18356156	Mexico	Human	56	52	253448	2681297	32.69	89359	PRJNA715649	SAMN18356156
SAMN18356160	Mexico	Human	35	32	404155	2722882	32.65	131721	PRJNA715649	SAMN18356160
SAMN18356161	Mexico	Human	35	35	405191	2721073	32.65	109892	PRJNA715649	SAMN18356161
SAMN18356162	Mexico	Human	46	39	535034	2720669	32.64	120737	PRJNA715649	SAMN18356162
SAMN18356163	Mexico	Human	35	33	400704	2721021	32.64	130950	PRJNA715649	SAMN18356163
SAMN18356164	Mexico	Human	53	49	163864	2717298	32.63	90046	PRJNA715649	SAMN18356164
SAMN18356165	Mexico	Human	42	36	320335	2720990	32.66	146270	PRJNA715649	SAMN18356165
SAMN18356166	Mexico	Human	31	29	394224	2721782	32.65	169568	PRJNA715649	SAMN18356166
SAMN18356167	Mexico	Human	34	31	402325	2721820	32.65	169568	PRJNA715649	SAMN18356167
SAMN18356168	Mexico	Human	38	33	403621	2720086	32.65	146125	PRJNA715649	SAMN18356168
SAMN18356169	Mexico	Human	30	29	432800	2721488	32.65	150049	PRJNA715649	SAMN18356169
SAMN18356170	Mexico	Human	59	51	240943	2714968	32.63	75940	PRJNA715649	SAMN18356170
SAMN18356172	Mexico	Human	54	49	299029	2718780	32.64	98495	PRJNA715649	SAMN18356172
SAMN18356173	Mexico	Human	33	30	358169	2723961	32.65	141269	PRJNA715649	SAMN18356173
SAMN18356174	Mexico	Human	30	26	432500	2725070	32.66	183580	PRJNA715649	SAMN18356174
SAMN18356175	Mexico	Human	43	38	254517	2719128	32.64	101539	PRJNA715649	SAMN18356175
SAMN18356176	Mexico	Human	40	34	393879	2721587	32.65	128319	PRJNA715649	SAMN18356176
SAMN18356177	Mexico	Human	56	51	262225	2713408	32.64	104660	PRJNA715649	SAMN18356177
SAMN18356178	Mexico	Human	34	31	360960	2721040	32.65	150049	PRJNA715649	SAMN18356178
SAMN18356180	Mexico	Human	52	46	198305	2716549	32.64	109473	PRJNA715649	SAMN18356180
SAMN18356181	Mexico	Human	34	32	394061	2718816	32.66	132705	PRJNA715649	SAMN18356181
SAMN18356182	Mexico	Human	56	49	238212	2712930	32.63	109245	PRJNA715649	SAMN18356182
SAMN18356183	Mexico	Human	40	36	356587	2721659	32.65	150048	PRJNA715649	SAMN18356183
SAMN18356184	Mexico	Human	37	33	325343	2722224	32.64	150049	PRJNA715649	SAMN18356184
SAMN18356185	Mexico	Human	45	37	356232	2721043	32.65	127737	PRJNA715649	SAMN18356185
SAMN18356186	Mexico	Human	41	37	219508	2719527	32.65	124516	PRJNA715649	SAMN18356186
SAMN18356187	Mexico	Human	29	27	669414	2723078	32.65	132705	PRJNA715649	SAMN18356187
SAMN18356188	Mexico	Human	50	44	237079	2716367	32.64	101540	PRJNA715649	SAMN18356188
SAMN18356189	Mexico	Human	41	36	408346	2720812	32.64	150352	PRJNA715649	SAMN18356189
SAMN18356190	Mexico	Human	49	46	196018	2720812	32.64	104661	PRJNA715649	SAMN18356190
SAMN18356191	Mexico	Human	43	37	358556	2720362	32.65	106268	PRJNA715649	SAMN18356191
SAMN18356192	Mexico	Human	52	44	251364	2716752	32.63	101216	PRJNA715649	SAMN18356192
SAMN18356193	Mexico	Human	44	41	357005	2719027	32.64	141589	PRJNA715649	SAMN18356193
SAMN18356194	Mexico	Human	37	33	401158	2722359	32.64	150099	PRJNA715649	SAMN18356194
SAMN18356195	Mexico	Human	43	39	402297	2720512	32.65	170007	PRJNA715649	SAMN18356195
SAMN18356196	Mexico	Human	37	34	302893	2721980	32.64	155888	PRJNA715649	SAMN18356196
SAMN18356197	Mexico	Human	55	47	263438	2713122	32.65	130537	PRJNA715649	SAMN18356197
SAMN18356198	Mexico	Human	49	40	343468	2721022	32.65	110922	PRJNA715649	SAMN18356198
SAMN18356199	Mexico	Human	42	37	358539	2722264	32.65	143164	PRJNA715649	SAMN18356199
SAMN18356200	Mexico	Human	54	46	199046	2714913	32.63	113309	PRJNA715649	SAMN18356200
SAMN18356201	Mexico	Human	36	33	402449	2723379	32.65	127726	PRJNA715649	SAMN18356201
SAMN18356202	Mexico	Human	30	29	404683	2721522	32.64	169739	PRJNA715649	SAMN18356202
SAMN18356203	Mexico	Human	32	29	404721	2723485	32.64	150049	PRJNA715649	SAMN18356203
SAMN18356204	Mexico	Human	39	34	358612	2720864	32.65	131278	PRJNA715649	SAMN18356204
SAMN18356205	Mexico	Human	34	29	404481	2722103	32.65	176442	PRJNA715649	SAMN18356205
SAMN18356206	Mexico	Human	40	34	363530	2721306	32.65	131278	PRJNA715649	SAMN18356206
SAMN18356207	Mexico	Human	29	27	403827	2724543	32.65	164471	PRJNA715649	SAMN18356207
SAMN18356208	Mexico	Human	28	25	404738	2723756	32.65	165488	PRJNA715649	SAMN18356208
SAMN18356209	Mexico	Human	49	42	237506	2717827	32.63	130933	PRJNA715649	SAMN18356209
SAMN18356211	Mexico	Human	29	26	796863	2723177	32.64	199138	PRJNA715649	SAMN18356211
SAMN18356212	Mexico	Human	49	41	205975	2722481	32.65	146087	PRJNA715649	SAMN18356212
SAMN18356213	Mexico	Human	42	38	329538	2721606	32.65	131278	PRJNA715649	SAMN18356213
SAMN18356214	Mexico	Human	54	48	197869	2719067	32.63	105143	PRJNA715649	SAMN18356214
SAMN18356215	Mexico	Human	41	36	400145	2721522	32.64	127837	PRJNA715649	SAMN18356215
SAMN18356217	Mexico	Human	45	39	357584	2718062	32.64	127834	PRJNA715649	SAMN18356217
SAMN18356218	Mexico	Human	52	44	346531	2716666	32.64	105923	PRJNA715649	SAMN18356218
SAMN18356219	Mexico	Human	36	32	334109	2723671	32.65	150049	PRJNA715649	SAMN18356219
SAMN18356220	Mexico	Human	69	57	328190	2717604	32.63	92588	PRJNA715649	SAMN18356220
SAMN18356221	Mexico	Human	53	49	275413	2678981	32.67	92118	PRJNA715649	SAMN18356221
SAMN18356222	Mexico	Human	32	28	403275	2725635	32.67	244349	PRJNA715649	SAMN18356222
SAMN18356223	Mexico	Human	35	31	355437	2724111	32.65	131278	PRJNA715649	SAMN18356223
SAMN18356224	Mexico	Human	48	46	264682	2714551	32.64	105770	PRJNA715649	SAMN18356224
SAMN18356225	Mexico	Human	42	35	400923	2722063	32.65	139211	PRJNA715649	SAMN18356225
SAMN18356226	Mexico	Human	46	41	220369	2717249	32.63	109762	PRJNA715649	SAMN18356226
SAMN18720798	Australia	Human	37	33	450383	2741255	32.65	150068	PRJNA565795	SAMN18720798
SAMN18720799	Australia	Human	47	44	280171	2734305	32.67	109726	PRJNA565795	SAMN18720799
SAMN18720800	Australia	Human	37	34	478677	2719459	32.68	166643	PRJNA565795	SAMN18720800
SAMN18720801	Australia	Human	59	55	210808	2716128	32.68	109791	PRJNA565795	SAMN18720801
SAMN18779710	China	-	20	16	797645	2725420	32.7	672575	PRJNA722566	SAMN18779710
SAMN18824809	United States	-	17	17	795661	2755312	32.75	671666	PRJNA721726	SAMN18824809
SAMN18836577	United States	-	18	18	795661	2754883	32.75	671794	PRJNA721726	SAMN18836577
SAMN18961652	Austria	Bovine	23	22	707882	2784661	32.66	338593	PRJNA726757	SAMN18961652
SAMN19004946	Austria	Bovine	24	23	620089	2727425	32.63	182232	PRJNA726757	SAMN19004946
SAMN19855139	United States	-	22	19	796155	2739747	32.73	290823	PRJNA741123	SAMN19855139
SAMN20442180	United States	Human	14	14	795976	2756348	32.74	672705	PRJNA750154	SAMN20442180
SAMN21365171	Australia	Human	22	19	565714	2726358	32.67	245387	PRJNA754839	SAMN21365171
SAMN21365172	Australia	Human	18	16	670780	2727049	32.66	317429	PRJNA754839	SAMN21365172
SAMN21365174	Australia	Human	18	18	671006	2727111	32.66	317236	PRJNA754839	SAMN21365174
SAMN21365175	Australia	Human	16	15	795160	2726466	32.66	313383	PRJNA754839	SAMN21365175
SAMN21365197	Australia	Human	15	14	795016	2727713	32.67	670675	PRJNA754839	SAMN21365197
SAMN21365198	Australia	Human	17	16	795100	2727121	32.66	670675	PRJNA754839	SAMN21365198
SAMN21365199	Australia	Human	16	16	794974	2726899	32.67	670675	PRJNA754839	SAMN21365199
SAMN21365200	Australia	Human	17	17	794680	2724609	32.65	383577	PRJNA754839	SAMN21365200
SAMN21365201	Australia	Human	14	14	794812	2726983	32.67	670675	PRJNA754839	SAMN21365201
SAMN21888048	Rwanda	Bovine	22	19	800137	2744536	32.66	402862	PRJNA767102	SAMN21888048
SAMN21888051	Rwanda	Bovine	26	22	815330	2806241	32.6	340884	PRJNA767102	SAMN21888051
SAMN21888058	Rwanda	Bovine	18	18	819657	2760542	32.65	350437	PRJNA767102	SAMN21888058
SAMN21888070	Rwanda	Bovine	25	24	816970	2744207	32.65	500456	PRJNA767102	SAMN21888070
SAMN23499445	Italy	Human	91	89	161746	2724524	32.73	54418	PRJNA784720	SAMN23499445
SAMN25295680	Australia	Human	72	65	238591	2712524	32.67	102747	PRJNA801102	SAMN25295680
SAMN25295746	Australia	Human	96	91	131303	2697071	32.71	46941	PRJNA801102	SAMN25295746
SAMN25295855	Australia	Human	31	28	381810	2705353	32.7	226281	PRJNA801102	SAMN25295855
SAMN25295935	Australia	Human	95	90	128510	2750663	32.7	63701	PRJNA801102	SAMN25295935
SAMN25296030	Australia	Human	42	40	446060	2735974	32.68	118020	PRJNA801102	SAMN25296030
SAMN25894905	Russia	Human	21	17	796770	2778304	32.74	610514	PRJNA806694	SAMN25894905
SAMN26732931	Mexico	Human	173	164	139585	2696818	32.68	28106	PRJNA816913	SAMN26732931
SAMN26732932	Mexico	Human	45	39	298983	2730846	32.67	98678	PRJNA816913	SAMN26732932
SAMN26732938	Mexico	Human	30	28	748147	2734385	32.67	170139	PRJNA816913	SAMN26732938
SAMN26732939	Mexico	Human	28	26	799267	2732623	32.66	244741	PRJNA816913	SAMN26732939
SAMN26732940	Mexico	Human	29	26	549845	2735598	32.67	238490	PRJNA816913	SAMN26732940
SAMN26732944	Mexico	Human	27	25	654668	2735893	32.67	237361	PRJNA816913	SAMN26732944
SAMN26732945	Mexico	Human	71	64	188922	2725372	32.67	65030	PRJNA816913	SAMN26732945
SAMN26732947	Mexico	Human	23	23	567550	2735023	32.67	241303	PRJNA816913	SAMN26732947
SAMN26732948	Mexico	Human	38	33	288936	2733156	32.66	150425	PRJNA816913	SAMN26732948
SAMN26732950	Mexico	Human	48	41	298364	2733536	32.66	114719	PRJNA816913	SAMN26732950
SAMN26732954	Mexico	Human	48	45	298412	2730613	32.67	127683	PRJNA816913	SAMN26732954
SAMN26732956	Mexico	Human	53	45	237700	2728781	32.66	104733	PRJNA816913	SAMN26732956
SAMN26732958	Mexico	Human	51	47	243319	2730177	32.68	82518	PRJNA816913	SAMN26732958
SAMN26732959	Mexico	Human	52	45	264572	2734007	32.66	114146	PRJNA816913	SAMN26732959
SAMN26732960	Mexico	Human	37	30	636557	2734990	32.67	217132	PRJNA816913	SAMN26732960
SAMN26732962	Mexico	Human	28	25	549501	2749663	32.66	200997	PRJNA816913	SAMN26732962
SAMN26732964	Mexico	Human	23	22	672619	2736411	32.67	319203	PRJNA816913	SAMN26732964
SAMN26732965	Mexico	Human	38	32	453142	2732176	32.67	187077	PRJNA816913	SAMN26732965
SAMN26732966	Mexico	Human	59	56	198550	2761488	32.63	91811	PRJNA816913	SAMN26732966
SAMN26732967	Mexico	Human	37	33	353143	2733142	32.66	167191	PRJNA816913	SAMN26732967
SAMN26732968	Mexico	Human	28	26	796091	2735723	32.67	319191	PRJNA816913	SAMN26732968
SAMN26732970	Mexico	Human	26	25	396365	2733821	32.66	237320	PRJNA816913	SAMN26732970
SAMN26732971	Mexico	Human	33	28	444349	2733786	32.67	211157	PRJNA816913	SAMN26732971
SRR20727441	New Zealand	Bovine	64	61	190387	2749978	32.68	79869	PRJNA863911	SAMN30068751
SRR20727449	New Zealand	Bovine	52	50	223639	2779462	32.74	104763	PRJNA863911	SAMN30068779
SRR20727455	New Zealand	Bovine	37	34	434670	2734741	32.71	152989	PRJNA863911	SAMN30068774
SRR20727458	New Zealand	Bovine	31	31	725477	2753344	32.65	180772	PRJNA863911	SAMN30068771
SRR20727459	New Zealand	Bovine	29	29	287343	2788500	32.71	186961	PRJNA863911	SAMN30068770
SRR20727477	New Zealand	Bovine	35	32	267508	2841849	32.7	154358	PRJNA863911	SAMN30068925
SRR20727486	New Zealand	Bovine	48	46	591133	2758588	32.69	111753	PRJNA863911	SAMN30068764
SRR20727501	New Zealand	Bovine	127	113	126451	2793511	32.76	48650	PRJNA863911	SAMN30068903
SRR20727528	New Zealand	Bovine	100	90	179397	2725726	32.65	62653	PRJNA863911	SAMN30068822
SRR20727531	New Zealand	Bovine	135	120	100437	2725222	32.64	43331	PRJNA863911	SAMN30068819
SRR20727550	New Zealand	Bovine	28	25	355066	2787724	32.73	186653	PRJNA863911	SAMN30068886
SRR20727561	New Zealand	Bovine	139	124	146350	2768636	32.78	37731	PRJNA863911	SAMN30068876
SRR20727564	New Zealand	Bovine	113	103	167453	2730096	32.64	44551	PRJNA863911	SAMN30068818
SRR20727569	New Zealand	Bovine	80	72	330404	2735380	32.63	67839	PRJNA863911	SAMN30068814
SRR20727571	New Zealand	Bovine	61	55	207965	2735361	32.62	96270	PRJNA863911	SAMN30068812
SRR20727576	New Zealand	Bovine	58	55	367718	2764481	32.73	105568	PRJNA863911	SAMN30068807
SRR20727593	New Zealand	Bovine	90	83	143372	2773387	32.77	76157	PRJNA863911	SAMN30068792
SRR20727594	New Zealand	Bovine	51	47	187460	2775155	32.65	135321	PRJNA863911	SAMN30068791

## Sheet: Table S6
Supplementary Table S6. Putative recombinogenic regions in a subset of Clade 1.1 Staphylococcus aureus ST97
Region ID*	Start (relative to 23MR1425)	End (relative to 23MR1425)	Description	Number of SNVs from 4,189 SNV alignment
Region 1	68224	68226	Intergenic region	0 SNVs
Region 2	644007	644008	Putative Endonuclease III	2 SNVs
Region 3	1296710	1296716	Putative terminase large subunit, Prophage 1	0 SNVs
Region 4	1371253	1371255	SWIM-type domain-containing protein	0 SNVs
Region 5	1771568	1771569	Intergenic region	2 SNVs
Region 6	1964977	1964979	YolD-like family protein	0 SNVs
Region 7	2302454	2302462	Intergenic region	1 SNV
*Identified in the core-genome alignment

## Sheet: Table S7
Supplementary Table S7. Staphylococcus aureus ST97 BEAST analysis results summary
		Nested Sampling		BEAST2 run outputs
Clock Rate Model	Population model	Marginal likelihood (standard deviation)	Column1	Chain length for each triplicate	tMRCA (95% HPD)	Mean Clock Rate (95% HPD)	Mean Tree Likelihood	Median Clock Rate	SNP/year/site**
Strict	Constant	-33,247.84 (±4.16)		100 million	1987 (1982 to 1991)	8.53E-04 (7.22E-04 to 9.86E-04)	-32609.1	0.00085248	1.37052e-06
Strict	Exponential	-33,246.19 (±4.39)		100 million	1984 (1977 to 1989)	7.58E-04 (6.13E-04 to 8.98E-04)	-32606	0.0007582	1.21895e-06
Strict	Bayesian Skyline	-33,211.28 (±4.14)		100 million	1989 (1983 to 1993)	8.11E-04 (6.54E-04 to 9.51E-04)	-32602	0.00081811	1.31527e-06
Relaxed log-normal	Exponential	-33,244.26 (±4.24)		100 million	1992 (1980 to 2000)	2.61E-03 (1.61E-03 to 3.62E-03)	-32569	0.0026281	4.22517e-06
Relaxed log-normal	Constant	-33,237.84 (±4.31)		100 million	1994 (1980 to 2000)	3.17E-03 (2.29E-03 to 4.15E-03)	-32569	0.0031498	5.06391e-06
Relaxed log-normal	Bayesian Skyline	-33,218.13 (±4.37)		100 million	1995 (1991 to 1999)	1.88E-03 (1.19E-03 to 3.02E-03)	-32561.9	0.0017023	2.73677e-06
10% Burnin & 1,000 replicates **relative to genome size

## Sheet: Table S8
Supplementary Table S8. Illumina quality control metrics for the 15 Staphylococcus aureus genomes
	Raw data
Strain	Median (range) read length (base pair)	Total reads (pairs)	No. reads unclassified (%)	No. reads Species #1 (%)	Species #1	No. reads Species #2 (%)	Species #2	No. reads Species #3 (%)	Species #3	Estimated depth (-fold)
23MR1424	151 (35 to 151)	693259	247 (0.04)	134925 (19.46)	Staphylococcus aureus	4042 (0.58)	Listeria innocua	2089 (0.3)	Staphylococcus haemolyticus	71
23MR1425	151 (35 to 151)	1006787	301 (0.03)	199750 (19.84)	Staphylococcus aureus	5570 (0.55)	Listeria innocua	2609 (0.26)	Staphylococcus argenteus	104
23MR1426	151 (35 to 151)	752827	284 (0.04)	143166 (19.02)	Staphylococcus aureus	5466 (0.73)	Listeria innocua	4576 (0.61)	Staphylococcus epidermidis	77
23MR1427	151 (35 to 151)	1036849	258 (0.02)	195879 (18.89)	Staphylococcus aureus	4814 (0.46)	Listeria innocua	2731 (0.26)	Staphylococcus argenteus	107
23MR1428	151 (35 to 151)	1592115	421 (0.03)	314014 (19.72)	Staphylococcus aureus	11540 (0.72)	Staphylococcus epidermidis	11053 (0.69)	Staphylococcus hominis	165
23MR1429	151 (35 to 151)	1457036	428 (0.03)	292395 (20.07)	Staphylococcus aureus	9872 (0.68)	Staphylococcus epidermidis	9154 (0.63)	Staphylococcus hominis	151
23MR1430	151 (35 to 151)	1170407	666 (0.06)	252437 (21.57)	Staphylococcus aureus	5932 (0.51)	Listeria innocua	2993 (0.26)	Staphylococcus argenteus	121
23MR1431	151 (35 to 151)	1225359	378 (0.03)	243113 (19.84)	Staphylococcus aureus	8143 (0.66)	Staphylococcus epidermidis	7998 (0.65)	Staphylococcus hominis	127
23MR1432	151 (35 to 151)	1502974	485 (0.03)	299566 (19.93)	Staphylococcus aureus	9901 (0.66)	Staphylococcus epidermidis	9047 (0.6)	Staphylococcus hominis	156
23MR1433	151 (35 to 151)	1390973	290 (0.02)	258143 (18.56)	Staphylococcus aureus	8060 (0.58)	Staphylococcus epidermidis	8016 (0.58)	Staphylococcus hominis	144
23MR1434	151 (35 to 151)	856302	295 (0.03)	165227 (19.3)	Staphylococcus aureus	6709 (0.78)	Staphylococcus epidermidis	6663 (0.78)	Staphylococcus hominis	88
23MR1447	151 (35 to 151)	977028	233 (0.02)	415425 (42.52)	Staphylococcus aureus	5348 (0.55)	Listeria innocua	2043 (0.21)	Salmonella enterica	100
23MR1448	151 (35 to 151)	1764044	498 (0.03)	1347204 (76.37)	Staphylococcus aureus	6976 (0.4)	Listeria innocua	2698 (0.15)	Salmonella enterica	183
23MR1449	151 (35 to 151)	1461063	364 (0.02)	629367 (43.08)	Staphylococcus aureus	7278 (0.5)	Listeria innocua	2978 (0.2)	Salmonella enterica	151
sa220609barcode87	-	-	-	-	-	-	-	-	-	-
